# Supplementary material for: The Association between Functional Health Patterns and Frailty in Hospitalized Geriatric Patients
Source: Geriatrics (Basel). 2024 Mar 26;9(2):41. doi: 10.3390/geriatrics9020041 (PMC11050315; doi:10.3390/geriatrics9020041)
Supplement: Supplementary file 1 [file geriatrics-09-00041-s001.zip]

Archive with 1 entries (1 files):
- geriatrics-2892954-supplementary.pdf
